# Supplementary material for: Integrating Phylogenetics With Intron Positions Illuminates the Origin of the Complex Spliceosome
Source: Mol Biol Evol. 2023 Jan 12;40(1):msad011. doi: 10.1093/molbev/msad011 (PMC9887622; doi:10.1093/molbev/msad011)
Supplement: msad011_Supplementary_Data [file msad011_supplementary_data.zip]

Archive with 2 entries (2 files):
- spliceosome_SI_v4.pdf
- supplementary_tables.xlsx
